# Supplementary material for: The use of validated and nonvalidated surrogate endpoints in two European Medicines Agency expedited approval pathways: A cross-sectional study of products authorised 2011–2018
Source: PLoS Med. 2019 Sep 10;16(9):e1002873. doi: 10.1371/journal.pmed.1002873 (PMC6736244; doi:10.1371/journal.pmed.1002873)
Supplement: S1 Table — AA, accelerated assessment; ‘Ciani’, Ciani and colleagues; CMA, conditional marketing authorisation; EPAR, European Public Assessment Report; F&P, Fleming and Powers; HCC, hepatocellular carcinoma; NA, not applicable; PASS, postauthorisation safety study; PSUR, periodic safety update report; RMP, risk management plan; List of excluded products. (XLSX) [file pmed.1002873.s002.xlsx]

## Sheet: Summary_Post-Marketing
DATE OF AUTHOR-ISATION	PRODUCT NAME	INDICATION	INDICATION CATEGORY	FLEMING & POWERS	CIANI	Interpretation of pivotal trial endpoint	Summary of EPAR Rationale for pivotal trial endpoint	Number of Pivotal Trials	Orphan	Post-Marketing Requirement
Conditional Marketing Authorisation (CMA)
2011-07-19	fampridine (Fampyra)	Multiple Sclerosis	Central Nervous System	3	3	Non validated surrogate	"The T2FW is considered more a phamacodynamic endpoint rather than a clinically relevant outcome.[…] The use of walking speed as a surrogate of walking ability is uncertain."p63 "The T25FW[...] is a validated test for walking ability in MS."p68.[CMA recommended by CHMP on re-examination of the application following initial rejection]	2 x phase 3	N	[CMA was granted 20 July 2011; Full authorisation was granted 22 May 2017] The authorisation application was initially rejected by the CHMP. On appeal by the company, authorisation was recommended. No specific obligations were described in the EPAR. Re-examination summary noted that the company was to carry out a further study of the long term benefits and safety & on benefits beyond its effects …
2011-09-01	everolimus (Votubia)	Tuberous Sclerosis	Genetic disorder	4	3	Non validated surrogate	Surrogate'/'clinical'/'valid'/'validated' not stated. Noted "The CHMP had concerns with respect to the applicant’s definition of treatment success and the clinical relevance of the findings." p75	1 x phase 2	Y	[CMA was granted 2 Sep 2011; Full authorisation was granted 16 Nov 2015] obligation: to provide long-term follow-up on duration of response and time to progression for study C2485 and M2301. Surrogate
2012-02-16	vandetanib (Calpresa)	Thyroid Neoplasm	Malignancy	1900-01-03	3	Composite, non-validated surrogate	Surrogate'/'clinical'/'valid'/'validated' not stated.	1 x phase 3	N	Specific obligation, EPAR: Benefit/Risk observational study D4200C00104. Objective: To assess the objective response rate, progression status and DCR in the overall population, RET (a proto oncogene) mutation negative and RET mutation positive patients. Surrogate
2012-05-09	pixantrone dimaleate (Pixuvri)	Non Hodgkin Lymphoma	Malignancy	4	3	Non validated surrogate	Clinical' not stated."Response rate was not well received as an endpoint and not considered a validated surrogate for the proposed design at the time".p11 "Complete response (CR) not considered acceptable for single phase III trial [...]Progression free survival (PFS) or overall survival (OS) would have been more appropriate". p11	1 x phase 3	N	Specific obligation, EPAR: Phase 3 RCT (PIX306) of pixantronerituximab vs gemcitabine-rituximab; Primary endpointnot stated in the EPAR specific obligations
2012-10-22	crizotinib (Xalkori)	Non-Small Cell Lung Cancer	Malignancy	4	3	Non validated surrogate	Surrogate'/'clinical'/'valid'/'validated' not stated. Acknowledged need for overall survival data & included as specific obligation.	1 x phase 1	N	[CMA was granted 22 Oct 2012; Full authorisation was granted 15 Sep 2016] Specific obligations: Overall survival data were among the outcomes requested from the post-authorisation study reports. Clinical
2012-10-24	brentuximab vedotin (Adcetris)	Non Hodgkin/ Hodgkin Lymphoma	Malignancy	4	3	Non validated surrogate	Surrogate'/'clinical'/'valid'/'validated' not stated. Noted "May be considered as an acceptable endpoint". p92	2 x phase 2	Y	PASS MA25101 ; Single arm study (Study C25006) to investigate outcomes & sub-populations. Further Overall Survival follow up of the patients included in study SG035-0003 and in study SG035-004 should be provided, including sub-analysis of patients ≥ 100 kg. Clinical
2013-03-26	bosutinib as monohydrate (Bosulif)	Myeloid Leukaemia	Malignancy	4	3	Non validated surrogate	Clinical'/'valid'/'validated' not stated. Noted "A complete cytogenetic response rate at 1 year is an acceptable primary objective only for superiority trials, whereas for non-inferiority trials, prolonged follow-up is needed prior to licensure and PFS is the preferred primary endpoint". p60	1 x phase 3	Y	Specific obligation, EPAR: To conduct a single-arm open-label, multi-centre efficacy and safety study of bosutinib in patients with Philadelphia chromosome-positive chronic myelogenous leukaemia (Ph+ CML) previously treated with one or more tyrosine kinase inhibitor(s) and for whom imatinib, nilotinib and dasatinib are not considered appropriate treatment options. Primary endpoint not stated
2013-07-11	vismodegib (Erivedge)	Basal Cell Carcinoma	Malignancy	4	3	Non validated surrogate	Surrogate'/'clinical'/'valid'/'validated' not stated."The chosen endpoint appears justified"p64. EPAR distinguishes between locally advanced and metastatic disease. For locally advanced, endpoint is of "clinical relevance,"p64. "Adjudication of presence or absence of clinical benefit is a subjective judgement that was not assessed using a validated scale," p64. For metastatic disease, "warrants f…	1 x phase 2	N	[CMA was granted 11 July 2013; Full authorisation, 15 Sep 2016] Specific obligations EPAR: Provide a safety update of the pooled safety population, a final SHH4476g (pivotal study) and an interims analysis of study MO25616 of 500 patients with a potential one year follow up; provide further data on safety and efficacy from the final analysis of MO25616. Primary endpoints not stated
2014-03-04	bedaquiline fumarate (Sirturo)	MDR Tuberculosis	Infection	3	3	Non validated surrogate	Clinical/'valid'/'validated' not stated. "Considering that the evidence of efficacy is based on a surrogate endpoint". p82	1 x phase 2	Y	Specific obligation, EPAR: Confirmatory phase III study - Primary endpoint not stated
2014-03-20	cabozantinib (Cometriq)	Thyroid Neoplasm	Malignancy	3	3	Composite, non-validated surrogate	Surrogate'/'clinical'/'valid'/'validated' not stated. Noted "Considered acceptable". p67	1 x phase 3	Y	Specific obligation, EPAR: Dose-comparison study (XL-184-401) (140 mg vs 60 mg) in 112 patients. Primary endpoint not stated
2014-04-27	delamanid (Deltyba)	MDR Tuberculosis	Infection	3	3	Non validated surrogate	Surrogate'/'validation' not stated. Post-hoc sub-group analysis of a published observational study meta-analysis evaluated 2-month SCC as a predictor of SCC at 24 months and of mortality in MDR-TB. p113	1 x phase 2	Y	Specific obligation, EPAR: To complete a confirmatory trial examining delamanid added to optimal background regimen in licensed indication (Phase 3 trial 242-09-213); To resolve the uncertainties around exposure and antimicobacterial activity, by conducting a further study exploring the relationship between different doses with respect to 2 months SCC and longer term outcome. Primary endpoint not…
2014-07-30	ataluren (Translarna)	Duchenne muscular dystrophy	Genetic disorder	4	3	Non validated surrogate	Surrogate'/'clinical'/'valid'/'validated' not stated. Applicant considered "the 6MWT is [...]the most appropriate and relevant measurement tool [...] for the objectives of the study. The CHMP acknowledged that the 6MWT is one of the most commonly applied tools for this condition and that ambulation isa very important aspect for individuals affected by the disease. However[...], the 6MWT has in it…	1 x phase 2b	Y	Specific obligation, EPAR: To complete a multicentre, randomised, double-blind, placebo-controlled confirmatory study to examine efficacy and safety of ataluren 10, 10, 20 mg/kg in patients with non-sense mutation Duchenne muscular dystrophy (Study PTC124-GD-020-DMD). Primary endpoint not stated
2015-05-05	ceritinib (Zykadia)	Non-Small Cell Lung Cancer	Malignancy	4	3	Non validated surrogate	Surrogate'/'clinical''validation'/'valid' not stated. Noted "Taking into consideration that ORR is a measure of anti-tumour activity and does not provide direct evidence on patient’s benefit, PFS/OS (included as secondary endpoints in the registration study) would have been preferred as primary efficacy endpoints".p75	1 x phase 1	N	CMA granted 06 May 2015; switched to full marketing authorisation on 26 July 2017. Specific obligation, EPAR: To submit final reports of a Phase III efficacy study, A2303 (v chemotherapy), and of a Phase II single arm study, A2201; Primary endpoint not stated
2015-11-22	blinatum-omab (Blincyto)	CLL	Malignancy	4	3	Non validated surrogate	Surrogate'/'valid'/'validation' not stated."The clinical endpoints for efficacy [...] are endorsed".p75	1 x phase 2	Y	CMA granted 23 Nov2015; switched to full marketing authorisation on 18 June 2018. Specific obligation, EPAR: Non-interventional post-authorisation safety study (PASS): Study 20150136: an observational study of blinatumomab safety and effectiveness, utilisation, and treatment practices (Protocol to be developed & approved by PRAC); to conduct a safety study, Study 00103311 (TOWER): A Study of BITE…
2016-02-01	osimertinib mesylate (Tagrisso)	Non-Small Cell Lung Cancer	Malignancy	4	3	Non validated surrogate	Surrogate'/'clinical'/'valid'/'validation' not stated. "The use of ORR[...] would not be the recommended primary endpoint, however given the design of the studies and the unmet medical need, this could be acceptable". p88	2 x phase 2	N	CMA was granted 2 February 2016; Full authorisation was granted 28 April 2017] Specific obligation, EPAR: To submit the clinical study report of the phase III study AURA3 comparing osimertinib to platinum-based doublet chemotherapy. Primary endpoint not stated
2016-05-19	daratumumab (Darzalex)	Multiple Myeloma	Malignancy	3	3	Non validated surrogate	Surrogate'/'clinical'/'valid'/'validation' not stated.	2 x phase 2	Y	[CMA was granted 20 May 2016; Full authorisation was granted 24 April 2017] Specific Obligation, EPAR: In order to address the uncertainties related to the single arm design of the pivotal study supporting the approval of Darzalex, the MAH should submit the results of study MMY3003 and MMY3004; Primary endpoint not stated
2016-08-17	Allogeneic T cells genetically modified with a retroviral vector (Zalmoxis)	Adjunct post haematopoietic stem cell transplant (HSCT)	Malignancy	4	3	Non validated surrogate	Surrogate'/'clinical'/'valid'/'validated' not stated. Noted "The endpoints fit the objectives and the overall aim of the studies". p65	1 x phase1/2	Y	Specific obligation, EPAR: Results of Study TK008, a randomized Phase 3 trial of haploidentical HCT with an add back strategy of HSV-Tk donor lymphocytes were required to be submitted to the regulator. The TK008 primary endpoint was not stated
2016-11-09	olaratumab (Lartruvo)	Sarcoma	Malignancy	3	3	Composite, non-validated surrogate	Surrogate'/'clinical'/'valid'/'validated' not stated. Noted "Considered appropriate endpoint". p77 No reasoning.	1 x phase 1b/2	Y	Specific obligation, EPAR: To submit the clinical report & safety information from Phase III study JGDJ comparing doxorubicin plus olaratumab versus doxorubicin. The JGDJ primary endpoint was not stated.
2016-11-20	ixazomib citrate (Ninlaro)	Multiple Myeloma	Malignancy	3	3	Non validated surrogate	Surrogate'/'valid'/'validated' not stated."Appropriate endpoint for target indication". p99 No reasoning. [CMA recommended by CHMP on re-examination of the application following initial rejection; A divergent opinion was submitted by nine CHMP members]	1 x phase 3	Y	Specific obligation, EPAR: 1 PAES, C16101, a Ph3 RCT with endpoint of Overall Survival; 2 Ph3 RCTs, C16014 & C16019, both with PFS as endpoint; 1 Obsv study, NSMM-5001, to provide 'descriptive data' on 1000 patients. Clinical and Surrogate endpoints
2017-12-16	alectinib (Alecensa)	Non-Small Cell Lung Cancer	Malignancy	4	3	Non validated surrogate	'Surrogate'/'valid'/'validated' not stated in relation to endpoints. Noted that "ceritinib (Zykadia) licensed in the same indication as currently applied for by the Applicant (i.e. after prior crizotinib treatment), is conditionally approved at the time of the CHMP opinion". p121. Pivotal trial also used ORR as endpoint; no discussion identified of whether this impacted ORR acceptance.	2 x Phase 1/2	N	Specific obligation, EPAR: submit the clinical study report of the phase III study ALEX comparing alectinib versus crizotinib in treatment naïve patients with ALK-positive NSCLC; The study primary endpoint was not stated
2016-12-04	venetoclax (Venclyxto)	CLL	Malignancy	4	3	Non validated surrogate	Surrogate'/'clinical'/'valid'/'validated' not stated. Noted "primary endpoint seems acceptable in high-risk R/R CLL patients if responses accepted durability and adequate safety profile". p81	1x phase 2	Y	CMA granted 05 Dec 2016; switched to full marketing authorisation on 20 Nov 2018. Specific obligation EPAR: to submit the clinical report of study M14-032. The study primary endpoint was not stated
2016-12-11	obeticholic acid (Ocaliva)	Primary biliary cirrhosis	Gastro-intestinal	4	3	Non validated surrogate	"The primary endpoint was a composite endpoint, surrogate endpoint."p96. "No agreed definition of response to treatment in clinical setting"p96. "Acceptable".p96 "No clinical endpoints in this study".p96 "The choice of a biochemical surrogate challenges the interpretation of study results in terms of clinical benefit." p123	1 x phase 3	Y	Specific obligation, EPAR: Two placebo-ctrl RCTs: 747-401 to ix uncertainties in advanced liver disease; 747-302 to investigate 'clinical outcomes', Nature of the outcomes not described. Clinical
2017-04-23	parathyroid hormone (Natpar)	Hypopara-thyroidism	Endocrine	4	3	Non validated surrogate	"The primary endpoint and the duration of the study does not allow to demonstrate clinical benefit versus standard treatment". p63 "Data on clinical hard endpoints will be included as a post authorisation commitment." p105 'Surrogate'/'Valid'/'validated' not stated.	1 x phase 3	Y	Specific obligation, EPAR: RCT: Natpar v standard of care. The study primary endpoint was not stated
2017-09-17	avelumab (Bavencio)	Merkel Cell Carcinoma	Malignancy	4	3	Non validated surrogate	Surrogate'/'clinical'/'valid'/'validated' not stated. Noted "Considered acceptable". p86	1 x phase 2	Y	Specific obligation, EPAR: To confirm the efficacy for chemotherapy-naïve treated patients, the MAH should submit the final results of study EMR 100070-003 – Part B. The study primary endpoint was not stated
2018-02-19	burosumab (Crysvita)	Familial Hypophosphatemic Rickets, X-Linked Dominant	Genetic disorder	3	3	Non validated surrogate	Surrogate/'clinical'' not stated. "For this orphan disease, finding another XLH population in order to further validate the scale seems difficult".p86 "The radiographic evaluation in XLH are considered as a clinically relevant outcome, however, the validation of these scores in XLH is not complete". p126	phase 2	Y	Submit updated results of UX023-CL201, a randomized, open-label, dose finding, phase 2 study to assess the pharmacodynamics and safety of the anti-FGF23 antibody, KRN23, in paediatric patients 5-12y old with XLH; conduct and submit the results of UX023-CL301, a randomized, open-label, phase 3 Study to assess efficacy, safety and pharmacodynamics of KRN23 versus oral phosphate and active vitamin D…
2018-05-23	Rucaparib camsylate (Rubraca)	Ovarian Neoplasms	Malignancy	4	3	Non validated surrogate	Surrogate'/'clinical'/'valid'/'validated' not stated. [Three CHMP members recorded a divergent position on the recommendation for CMA]	phase 1/2	Y	Submit the results of study CO-338-043 (ARIEL4), a phase 3, multicentre, open-label, randomised study evaluating the efficacy and safety of rucaparib versus chemotherapy for treatment of relapsed ovarian cancer. The study primary endpoint was not stated
									16 Orphan	9 CMA products now have full authorisation granted
Accelerated Assessment (AA)
2011-09-04	abiraterone acetate (Zytiga)	Prostatic Neoplasm	Malignancy	1	Clinical outcome	Clinical Outcome	N/A- clinical outcome.	1 x phase 3	N	No specific requirements listed in EPAR beyond PSUR & RMP
2012-02-16	vemurafenib (Zelboraf)	Melanoma	Malignancy	1	Clinical outcome	Clinical Outcome	Surrogate'/'clinical'/'valid'/'validated' not stated. "Considered acceptable". p64.	1 x phase 3	N	No specific requirements listed in EPAR beyond PSUR & RMP
				3	3	Composite, non-validated surrogate
2012-07-22	ivacaftor (Kalydeco)	Cystic Fibrosis	Respiratory	3	2	Non validated surrogate	Surrogate'/'valid'/'validated' not stated. '"FEV1 is the recommended primary clinical endpoint in efficacy studies for cystic fibrosis as the rate of decline in FEV1 has been demonstrated to correlate with survival and to be the strongest clinical predictor of mortality".p37 "An accepted endpoint".p60 "FEV1 is the recommended primary clinical endpoint in efficacy studies for cystic fibrosis targe…	1 x phase 3	Y	Obligation: Five-year observational study to evaluate microbiliogical & Clinical endpoints - exacerbations given as example - Clinical; submit ongoing study VX08-770-105 report - endpoint not specified.
2013-06-30	ponatinib (Iclusig)	CML	Malignancy	3	3	Non validated surrogate	Clinical'/'valid'/'validated' not stated. "Major cytogenetic response or major molecular response rates are both acceptable surrogate primary endpoints in CML-CP". p11 "In CP disease, achievements of cytogenetic and molecular responses are of prognostic value and consequently the most important surrogate outcome measures for a particular treatment". p97	1 x phase 2	Y	No specific requirements listed in EPAR beyond PSUR & RMP
2014-01-15	sofosbuvir (Solvaldi)	Chronic hepatitis C	Infection	3	3	Non validated surrogate	Surrogate'/'clinical'/'validated'/'valid' not stated. Noted "Accepted by European and US regulators as the primary endpoint in clinical trials". p9	4 x phase 3	N	Obligation: Prospective PASS to evaluate hepatocellular carcinoma (HCC) risk - Clinical safety
2014-05-21	siltuximab (Sylvant)	Castleman disease	Lympho-proliferative disorder	4	3	Non validated surrogate	Surrogate'/'clinical'/'validated'/'valid' not stated. "No established criteria."p59 "Adopted approach reported in recent literature" p59. "endorsed by the CHMP in their scientific advice". p59 "a clinically relevant primary endpoint". p59	1 x phase 2	Y	Obligation: To submit an updated analysis of overall survival for studies CNTO328MCD2001 and 2002 - Clinical; Registry of 100 patients or of duration 5y - data not specified
2014-08-22	daclatasvir dihydro-chloride (Daklinza)	Chronic hepatitis C	Infection	3	3	Non validated surrogate	Surrogate'/'clinical'/'validated'/'valid' not stated. "Accepted by European and US regulators as the primary endpoint in clinical trials". p8	1 x phase 2	N	Obligation: Prospective PASS to evaluate HCC risk - Clinical safety
2014-11-16	sofosbuvir / ledipasvir (Harvoni)	Chronic hepatitis C	Infection	3	3	Non validated surrogate	Surrogate'/'clinical'/'validated'/'valid' not stated. Noted "Accepted by European and US regulators as the primary endpoint in clinical trials". p7	3 xphase 3	N	Obligation: Prospective PASS to evaluate HCC risk - Clinical safety
2015-01-14	ombitasvir /paritaprevir /ritonavir (Viekirax)	Chronic hepatitis C	Infection	3	3	Non validated surrogate	Surrogate'/'clinical'/'validated'/'valid' not stated. Noted "Accepted by European and US regulators as the primary endpoint in clinical trials". p8	6 x phase 3	N	Obligation: Prospective PASS to evaluate HCC risk - Clinical safety
2015-01-14	nintedanib (OFEV)	Idiopathic pulmonary fibrosis	Respiratory	3	3	Non validated surrogate	Surrogate'/'clinical'/'validated'/'valid' not stated. "The efficacy endpoints proposed [...]were broadly endorsed by CHMP although it was commented that FVC [...] is an indirect measure of disease progression". p11 "Percentage predicted FVC is preferred endpoint". p69	1 x phase 3	Y	No specific requirements listed in EPAR beyond PSUR & RMP
2015-01-14	dasabuvir (Exviera)	Chronic hepatitis C	Infection	3	3	Non validated surrogate	Surrogate'/'clinical'/'validated'/'valid' not stated. Noted "Accepted by European and US regulators as the primary endpoint in clinical trials".p7" SVR is considered a clinical imperative”. p84	3 x phase 3	N	Obligation: Prospective PASS to evaluate HCC risk - Clinical safety
2015-05-27	envatinib mesylate (Lenvima)	Thyroid Carcinoma	Malignancy	3	3	Non validated surrogate	Surrogate'/'clinical'/'validated'/'valid' not stated.	1 xphase 3	Y	No specific requirements listed in EPAR beyond PSUR & RMP
2015-08-27	sebelipase alfa (Kanuma)	Inborn Error of Lipid Metabolism	Genetic disorder	1	Clinical Outcome	Clinical Outcome	N/A- clinical outcome.	1 x phase 2/3	Y	Obligations: 1) PASS/PAES LAL Def Registry safety /efficacy (liver function specified); Surrogate 2) LAL-CL08 Phase 2 study Hepatic function for 3y & survival to 1 year - Surrogate and Clinical
				4	3	Non validated surrogate	Surrogate'/'clinical'/'validated'/'valid' not stated.	1 x phase 3
2015-11-18	carfilzomib (Kyprolis)	Multiple Myeloma	Malignancy	3	3	Composite, non-validated surrogate	Surrogate'/'clinical'/'validated'/'valid' not stated.	1 x phase 3	Y	No specific requirements listed in EPAR beyond PSUR & RMP
2016-05-10	elotuzumab (Empliciti)	Multiple Myeloma	Malignancy	3	3	Composite, non-validated surrogate	Surrogate'/'validated'/'valid' not stated.	1 x phase 3	Y	No specific requirements listed in EPAR beyond PSUR & RMP
2016-07-05	sofosbuvir / velpatasvir (Epclusa)	Chronic hepatitis C	Infection	3	3	Non validated surrogate	Surrogate'/'clinical'/'validated'/'valid' not stated. Noted "Endpoint choice follows established principles". p87	6 x phase 3	N	Safety Obligation: Prospective PASS to evaluate HCC risk - Clinical safety
2016-08-24	lenvatinib (Kisplyx)	Renal Cell Carcinoma	Malignancy	3	3	Composite, non-validated surrogate	Surrogate'/'clinical'/'valid'/'validated' not stated.	1 x phase 2	N	No specific requirements listed in EPAR beyond PSUR & RMP
2016-09-08	cabozantinib (Cabometyx)	Renal Cell Carcinoma	Malignancy	3	3	Composite, non-validated surrogate	Surrogate' /'clinical'/'valid'/'validated' not stated. Noted "PFS was an acceptable primary endpoint". p87 "Primary endpoint PFS, in combination with the secondary endpoint OS and ORR, is considered adequate in the context of the disease and treatment setting". p87 "Acceptable, consistent with other approved products for renal cell carcinoma and in line with the national scientific advices provid…	1 x phase 3	Y	No specific requirements listed in EPAR beyond PSUR & RMP
2017-05-29	nusinersen (Spinraza)	Spinal Muscular Atrophy	Genetic disorder	1	Clinical Outcome	Clinical Outcome	Surrogate'/'validated'/'valid' not stated.	1 x phase 3	Y	Obligations: 2 PAES 1) Ph3 longterm extension study CS11; 2) Ph2 study SM201 in non-symptomatic pts; Endpoints not stated for either study
				3	3	Non validated surrogate		1 x phase 3
2017-07-25	glecaprevir / pibrentasvir (Maviret)	Chronic hepatitis C	Infection	3	3	Non validated surrogate	Surrogate'/'clinical'/'valid'/'validated' not stated. States the “standard”. p119	6 x phase 3	N	Obligation: Prospective PASS to evaluate HCC risk - Clinical safety
2017-07-25	sofosbuvir / velpatasvir / voxilaprevi (Vosevi)	Chronic hepatitis C	Infection	3	3	Non validated surrogate	Surrogate/'clinical'/'valid'/'validated' not stated. Noted "Achieving SVR has been shown to significantly reduce the risk of disease progression and related mortality, as well as the development of HCC." p147	4 x phase 3	N	Obligation: Prospective PASS to evaluate HCC risk - Clinical safety
2018-01-08	budesonide (Jorveza)	Eosinophilic esophagitis	Gastro-intestinal	3	3	Non-validated surrogate (Composite histology & symptom score)	‘Surrogate' not stated. "The use of a combined endpoint documenting symptom-based response/remission as well as histological remission was endorsed". p12 At the time of conduct of trial, no obviously “standardised” method to assess the course of the symptoms was available, and therefore the chosen parameters appear to be adequate."p60 "Main symptom evaluation […]considered fully acceptable". p60	1 x phase 3	Y	No specific requirements listed in EPAR beyond PSUR & RMP
2018-07-05	inotersen sodium (Tegsedi)	Hereditary transthyretin amyloidosis	Genetic disorder	3	2	Non validated surrogate	Surrogate'/'clinical' not stated. "Use in clinical studies supporting validity has been noted by CHMP"p81 "Norfolk QoL-DN has been previously validated and the mNIS+7 has been considered appropriate to reflect the clinical condition and its progress [...]While the subscales have been validated in other studies in patients with hATTR-PN the performance of mNIS+7 has also been assessed and showed f…	1 x phase 2/3	Y	No specific requirements listed in EPAR beyond PSUR & RMP
2018-08-27	patisiran sodium (Onpattro)	Hereditary transthyretin amyloidosis	Genetic disorder	3	2	Non validated surrogate	Surrogate'/'clinical' not stated. '"Considered acceptable, although not formally validated" p125	1 x phase 3	Y	No specific requirements listed in EPAR beyond PSUR & RMP
2018-11-22	lanadelumab (Takhzyro)	Hereditary angioedema	Genetic disorder	1	NA	Clinical Outcome	Surrogate'/'valid'/'validated'/'clinical' not stated. "The endpoints of the study are acceptable". p68	1 x phase 3	Y	No specific requirements listed in EPAR beyond PSUR & RMP
							*valid/validated/surrogate/clinical in reference to pivotal trial primary endpoint/outcome			CHMP = Committee for Medicinal Products for Human Use; PASS = post-authorisation safety study; PSUR = periodic safety update report; RMP = risk management plan;
							No mention / discussion of whether the surrogate endpoint was validated or not

## Sheet: Exclusions
Generic name	Product name	Exclusion reason
CMA
ex vivo expanded autologous human corneal epithelial cells containing stem cells	Holoclar	ex vivo cell product
Pandemic influenza vaccine H5N1	Pandemic influenza vaccine H5N1 Baxter AG	vaccine
olaratumab	Lartruvo	withdrawn
AA
boceprevir	Victrelis	withdrawn
telaprevir	Incivo	withdrawn
multpile pathogen vaccine	Hexacima	vaccine
multpile pathogen vaccine	Hexyon	vaccine
ketoconazole	Ketoconazole HRA	no pivotal trials identified
idarucizumab	Praxbind	reversal agent NOAC
human coagulation factor X	Coagadex	bleeding prophylaxis
cerliponase alfa	Brineura	exceptional circumstances as well as AA
cenegermin	Oxervate	topical - ocular keratitis
emicizumab	Hemlibra	bleeding prophylaxis
